# Supplementary material for: Intracoronary Administration of Microencapsulated HGF in a Reperfused Myocardial Infarction Swine Model
Source: J Cardiovasc Dev Dis. 2023 Feb 17;10(2):86. doi: 10.3390/jcdd10020086 (PMC9960949; doi:10.3390/jcdd10020086)
Supplement: Supplementary file 1 [file jcdd-10-00086-s001.zip]

Archive with 1 entries (1 files):
- jcdd-2101315-supplementary.pdf
